# Supplementary material for: Perceived ease of use of Truenat among laboratory staff as a new diagnostic tool for TB in Nigeria: Result of a pilot roll-out
Source: PLOS Glob Public Health. 2024 Sep 20;4(9):e0003652. doi: 10.1371/journal.pgph.0003652 (PMC11414918; doi:10.1371/journal.pgph.0003652)
Supplement: S1 Data — (XLSX) [file pgph.0003652.s001.xlsx]

## Sheet: tb case notification
Table 1: Comparison of TB case notification before and after the introduction of Truenat
VARIABLE	TB NOTIFICATION CASCADE
	Before TRUENAT (2021)				After TRUENAT (2022)
VARIABLE	Before TRUENAT (2021)				After TRUENAT (2022)
	Q1	Q2	Q3	2021 Total	Q1	Q2	Q3	2022 Total				Q1	Q2	Q3	Q1	Q2	Q3
Number of presumptive cases notified	4816	6807	9340	20963	11283	12714	13986	37983			# of Presumptive TB	4816	6807	9340	11283	12714	13986
Number of samples Evaluated	4673	6643	9108	20424	11110	12332	13645	37087			# of Samples Evaluated	4673	6643	9108	11110	12332	13645
TB case notified	422	604	607	1633	936	1137	1117	3190			# of people Diagnosed with TB Notified	422	604	607	936	1137	1117
% TB yield	0.090306	0.0909228	0.0666447	0.079955	0.0842484	0.0921992	0.0818615	0.086014			% TB yield	0.090306	0.0909228	0.0666447	0.0842484	0.0921992	0.0818615
Number of patients diagnosed clinically	153	194	201	548	160	137	158	455
Number of patients diagnosed clinically that had initial negative TRUENAT test	0	0	0	0	57	63	65	185
Number of patients diagnosed clinically who had an initial negative GeneXpert result	61	87	103	251	38	48	55	141
Number of TB patients diagnosed bacteriologically	269	410	406	1085	776	1000	959	2735
Number of TB patients diagnosed with GeneXpert	269	410	384	1063	65	70	54	189
Number of TB patients diagnosed with TB-LAMP	0	0	22	22	13	13	42	68
Number of TB patients diagnosed with TRUENAT	0	0	0	0	698	917	863	2478
Number of RIF Resistant cases detected	2	3	2	7	14	10	8	32
Number of RIF Resistant cases detected using TRUENAT	0	0	0	0	11	9	6	26
Total TB cases enrolled for treatment	392	589	582	1563	734	1093	1006	2833

## Sheet: Mode
	Q1	Q2	Q3	Q1	Q2	Q3
# of people Diagnosed with TB Notified	422	604	607	936	1137	1117
# of people diagnosed Clinically	153	194	201	160	137	158
# of TB people diagnosed bacteriologically	269	410	406	776	1000	959

## Sheet: Sheet1
Table 1: Comparison of TB case notification before and after the introduction of Truenat
TB NOTIFICATION CASCADE
VARIABLE	Before TRUENAT (2021)				After TRUENAT (2022)
	n=34 HFs				n=34 HFs
	Q1	Q2	Q3	2021 Total	Q1	Q2	Q3	2022 Total
# of Presumptive TB Cases	4816	6807	9340	20963	11283	12714	13986	37983
# of Samples Evaluated	4673	6643	9108	20424	11110	12332	13645	37087
# of TB Cases Notified	422	604	607	1633	936	1137	1117	3190
% TB yield	0.090306	0.0909228	0.0666447	0.079955	0.0842484	0.0921992	0.0818615	0.086014
# of TB cases diagnosed clinically	153	194	201	548	160	137	158	455
# of TB cases diagnosed bacteriologically	269	410	406	1085	776	1000	959	2735
# of TB cases diagnosed with TRUENAT	0	0	0	0	698	917	863	2478
# of RR-TB cases diagnosed	2	3	2	7	14	10	8	32
		34 HFs means number of Health facilities enrolled in the study
